# Supplementary material for: Genetic Diversity of Durum Wheat (Triticum turgidum L. ssp. durum, Desf) Germplasm as Revealed by Morphological and SSR Markers
Source: Genes (Basel). 2023 May 26;14(6):1155. doi: 10.3390/genes14061155 (PMC10298645; doi:10.3390/genes14061155)
Supplement: Supplementary file 1 [file genes-14-01155-s001.zip]

Archive with 1 entries (1 files):
- genes-2409555-supplementary.pdf
